# Supplementary material for: Chromene Derivatives as Selective TERRA G-Quadruplex RNA Binders with Antiproliferative Properties
Source: Pharmaceuticals (Basel). 2022 Apr 28;15(5):548. doi: 10.3390/ph15050548 (PMC9147070; doi:10.3390/ph15050548)
Supplement: Supplementary file 1 [file pharmaceuticals-15-00548-s001.zip]

Archive with 1 entries (1 files):
- pharmaceuticals-1582154-supplementary.pdf
